# Supplementary material for: Gene Expression Network Analysis of ETV1 Reveals KCTD10 as a Novel Prognostic Biomarker in Gastrointestinal Stromal Tumor
Source: PLoS One. 2013 Aug 19;8(8):e73896. doi: 10.1371/journal.pone.0073896 (PMC3747077; doi:10.1371/journal.pone.0073896)
Supplement: Table S1 — Clinical and pathological characteristics of the GIST cases used for Western blotting. (XLSX) [file pone.0073896.s003.xlsx]

## Sheet: Sheet1
Clinical and pathological characteristics of the GIST cases used for Western blotting.
Sample No	Age	Gender	Site	Histological type	Size (cm)	Necrosis	Risk classification 1)	Postoperative
								metastasis
GIST-1	71	M	stomach	spindle	6	-	Intermediate	-
GIST-2	52	M	stomach	spindle	7	-	Intermediate	-
GIST-3	61	M	stomach	spindle	7.5	-	Intermediate	-
GIST-4	51	M	stomach	mixed	12	+	High	Peritoneal
GIST-5	63	F	stomach	mixed	12.5	-	High	Liver
GIST-6	41	F	stomach	mixed	4	-	Intermediate	Liver
1) Risk classification according to Miettinen's risk classification, ref. 16
