# Supplementary material for: Gene Expression Network Analysis of ETV1 Reveals KCTD10 as a Novel Prognostic Biomarker in Gastrointestinal Stromal Tumor
Source: PLoS One. 2013 Aug 19;8(8):e73896. doi: 10.1371/journal.pone.0073896 (PMC3747077; doi:10.1371/journal.pone.0073896)
Supplement: Table S2 — Clinical and pathological characteristics of the GIST cases used for immunohistochemistry. (XLSX) [file pone.0073896.s004.xlsx]

## Sheet: Sheet1
Supplementary Table 2: Clinical and pathological characteristics of the GIST cases used for immunohistochemistry.
Sample No	Age	Gender	Site	Historogy	Size (cm)	Necrosis	Miettinen's Risk classification	Metastatic site	Disease free Survival (months)	ETV1 positivity	KCTD10 positivity	KCTD12 positivity	Hospital １)
S-1	79	F	Stomach	Spindle	10	-	Low	-	178	-	+	+	A
S-2	79	M	Stomach	Epithelial	3.3	-	Low	-	170	-	+	+	A
S-3	38	M	Stomach	Spindle	6.3	-	High	Liver	11	-	+	-	A
S-4	82	F	Stomach	Spindle	10	-	Low	-	175	-	+	+	A
S-5	65	M	Stomach	Spindle	3.8	-	Very Low	-	169	-	+	+	A
S-6	69	F	Stomach	Spindle	10	-	High	-	117	-	+	+	A
S-7	64	F	Stomach	Spindle	11	-	Intermediate	Liver	19	+	-	-	A
S-8	58	M	Small intestine	Spindle	8	-	High	Liver, Peritoneum	11	-	-	+	A
S-9	69	F	Stomach	Spindle	15	-	High	Liver	24	-	-	-	A
S-10	67	F	Stomach	Spindle	3.5	-	Very Low	-	6	-	-	+	A
S-11	54	M	Small intestine	Epithelial	6	-	Intermediate	-	10	+	+	+	A
S-12	75	F	Stomach	Spindle	1.5	-	None	-	1	-	+	+	A
S-13	60	F	Stomach	Spindle	11	-	High	Liver	9	+	-	+	A
S-14	75	F	Stomach	Spindle	13.5	+	High	Peritoneum	8	-	+	-	A
S-15	68	F	Stomach	Spindle	4.5	-	Very Low	-	54	-	-	+	A
S-16	84	F	Stomach	Spindle	4.2	-	Very Low	-	13	+	-	+	A
S-17	77	M	Stomach	Spindle	2.8	+	Very Low	-	48	+	+	+	A
S-18	73	F	Stomach	Spindle	4	-	Very Low	-	20	+	+	+	A
S-19	66	M	Stomach	Spindle	1.2	-	None	-	2	+	+	+	A
S-20	61	F	Stomach	Spindle	10	-	Low	-	2	+	+	+	A
S-21	82	M	Small intestine	Spindle	6	-	Intermediate	Liver, Lung	59	+	+	-	A
S-22	68	M	Stomach	Spindle	0.5	-	None	-	17	+	-	+	A
S-23	87	m	Rectum	Spindle	5	-	High	-	17	-	+	+	A
S-24	81	M	Stomach	Spindle	1.2	-	None	-	23	+	+	+	A
S-25	62	M	Small intestine	Spindle	2.8	-	Low	-	29	+	+	+	A
S-26	75	F	Stomach	Spindle	5	-	Very Low	-	22	-	+	+	A
S-27	66	M	Stomach	Spindle	5	+	Very Low	-	21	+	+	+	A
S-28	60	M	Stomach	Spindle	14	+	High	-	20	-	+	-	A
S-29	39	F	Small intestine	Epithelial	13	+	High	-	20	+	+	+	A
S-30	49	M	Esophagus	Spindle	0.6	-	None	-	20	+	+	+	A
S-31	72	F	Stomach	Spindle	5.5	-	High	-	14	+	-	+	A
S-32	74	F	Stomach	Mixed	4.2	-	Intermediate	-	13	+	+	+	A
S-33	59	M	Stomach	Spindle	6	-	High	-	8	+	+	+	A
S-34	63	M	Stomach	Spindle	4.5	+	Intermediate	-	4	+	+	+	A
S-35	83	F	Stomach	Spindle	6	-	High	Reccurence	22	-	+	-	A
S-36	61	F	Stomach	Spindle	4.5	-	Very Low	-	1	-	+	+	A
S-37	61	M	Stomach	Spindle	3	-	Intermediate	-	1	-	+	+	A
S-38	60	M	Stomach	Spindle	4	+	Very Low	-	22	-	+	-	A
S-39	84	M	Small intestine	Spindle	4.5	-	Low	-	19	+	+	+	A
S-40	81	M	Stomach	Spindle	3.5	+	Very Low	-	18	-	+	+	A
J-1	46	F	Stomach	epithelioid	4.8	-	Very Low	-	96	-	+	+	B
J-2	55	F	Small intestine	spindle	2	-	Low	-	45	+	+	+	B
J-3	67	M	Stomach	spindle	1.7	-	None	-	105	+	+	+	B
J-4	68	F	Stomach	spindle	2	-	None	-	61	+	-	+	B
J-5	49	F	Small intestine	spindle	12	-	High	Liver	0	-	-	-	B
J-6	59	M	Stomach	spindle	4	-	Very Low	-	1	-	-	+	B
J-7	67	M	Stomach	epithelioid	1.3	-	None	Liver	12	+	-	+	B
J-8	61	F	Stomach	spindle	4	-	Very Low	-	0	-	+	+	B
J-9	65	F	Stomach	spindle	4	-	Very Low	-	82	-	+	+	B
J-10	53	M	Stomach	spindle	2.5	-	Very Low	Liver	3	+	-	-	B
J-11	65	M	Stomach	spindle	0.8	-	None	-	110	+	+	+	B
J-12	44	F	Stomach	spindle	7	-	Low	-	12	+	-	+	B
J-13	78	M	Stomach	spindle	1.3	-	None	Liver	36	+	-	-	B
J-14	43	M	Small intestine	spindle	17.5	-	High	Liver	36	-	-	+	B
J-15	58	F	Stomach	spindle	4.8	+	Intermediate	Liver	3	-	-	-	B
J-16	58	F	Stomach	spindle	1.6	-	None	Liver	15	+	+	-	B
J-17	66	M	Stomach	spindle	4	-	Very Low	-	105	+	+	+	B
J-18	62	F	Stomach	spindle	5.4	-	Low	-	105	-	+	+	B
J-19	42	M	Stomach	epithelioid	4.2	-	Very Low	-	48	+	+	+	B
J-20	44	M	Stomach	spindle	4	-	Very Low	-	103	-	+	+	B
J-21	44	M	Rectum	spindle	15	-	High	Liver	16	-	+	-	B
J-22	80	M	Colon	spindle	2.5	-	Low	-	87	-	-	+	B
J-23	18	M	Stomach	spindle	8	-	Low	-	92	+	+	+	B
J-24	54	M	Stomach	spindle	2.5	-	Very Low	-	25	+	+	+	B
J-25	49	M	Stomach	spindle	9	-	High	Liver	48	-	+	-	B
J-26	63	M	Stomach	spindle	<5	-	Very Low	-	1	-	+	-	B
J-27	68	M	Stomach	spindle	4	-	Very Low	-	90	+	+	-	B
J-28	65	M	Stomach	spindle	16	-	High	Liver	48	-	-	-	B
J-29	63	M	Stomach	spindle	3	+	Intermediate	-	1	+	+	+	B
J-30	59	M	peritoneal	spindle	1.8	-	Very Low	-	1	+	-	+	B
J-31	65	F	Stomach	mixed	4.6	-	Very Low	-	79	+	+	+	B
J-32	57	M	Stomach	spindle	3.5	-	Very Low	-	77	-	+	+	B
J-33	71	F	Small intestine	spindle	5	+	High	-	13	+	+	+	B
J-34	13	M	Stomach	spindle	5.5	+	High	Liver	79	+	+	-	B
J-35	40	M	Small intestine	spindle	2.5	-	Low	-	78	+	+	+	B
J-36	39	M	Small intestine	spindle	8	-	Intermediate	-	4	+	-	+	B
J-37	41	M	Stomach	spindle	2	-	None	-	2	+	+	+	B
J-38	68	M	Stomach	epithelioid	2.9	+	Very Low	-	75	+	+	-	B
J-39	36	F	Small intestine	spindle	3.5	+	Low	-	70	+	+	+	B
J-40	74	M	Stomach	mixed	8	-	High	Liver	71	-	+	-	B
J-41	68	F	Stomach	epithelioid	3.5	-	Very Low	-	66	-	+	+	B
J-42	67	M	Stomach	spindle	6.5	+	High	Liver	41	-	+	-	B
J-43	63	F	Stomach	spindle	5	-	Very Low	-	64	+	+	+	B
J-44	62	M	Stomach	spindle	8	+	Low	-	57	-	+	+	B
J-45	56	M	Stomach	spindle	4	+	Very Low	-	61	-	-	+	B
J-46	27	F	Small intestine	spindle	2.5	-	Low	-	61	+	+	+	B
J-47	65	M	Stomach	spindle	6	-	Low	-	57	+	+	+	B
J-48	54	M	Stomach	spindle	8.3	-	Low	-	30	-	+	+	B
J-49	70	F	Small intestine	spindle	7	+	High	-	29	+	+	+	B
J-50	60	M	Stomach	epithelioid	7	-	Low	-	30	+	+	+	B
J-51	68	M	Stomach	spindle	11	-	Intermediate	-	1	+	+	+	B
J-52	36	M	Stomach	spindle	6.5	-	Low	-	31	+	+	+	B
J-53	70	M	Stomach	spindle	1.5	-	None	-	30	+	+	+	B
J-54	60	F	Small intestine	spindle	3.7	-	Low	-	11	+	+	+	B
J-55	53	F	Small intestine	spindle	7	+	High	-	26	+	+	+	B
J-56	72	M	Small intestine	spindle	1.2	-	None	-	18	+	+	+	B
J-57	70	M	Small intestine	epithelioid	6.5	+	High	Liver	12	+	+	-	B
J-58	72	M	Stomach	spindle	<5	-	High	Lung	8	+	+	+	B
J-59	59	F	Stomach	spindle	6.5	-	Low	-	22	+	+	+	B
J-60	68	F	Stomach	spindle	4.5	+	Intermediate	-	21	+	+	+	B
J-61	54	M	Stomach	spindle	6.5	-	Low	-	20	-	+	+	B
J-62	47	F	Stomach	spindle	4.8	-	Very Low	-	19	-	+	+	B
J-63	64	F	Stomach	spindle	1.5	-	None	-	13	+	+	+	B
J-64	53	M	Stomach	spindle	2.7	-	Very Low	-	25	+	+	+	B
J-65	65	M	Stomach	spindle	4	-	Very Low	-	13	-	+	+	B
J-66	59	M	Small intestine	spindle	3	-	Low	-	14	+	+	+	B
J-67	59	F	Stomach	spindle	0.7	-	None	Liver	4	+	+	+	B
J-68	69	M	Stomach	spindle	2.7	-	None	-	13	+	+	+	B
J-69	65	M	Small intestine	spindle	<5	+	High	-	1	+	+	+	B
J-70	67	F	Stomach	spindle	3	+	Intermediate	-	12	+	+	+	B
J-71	79	F	Stomach	spindle	7	+	High	-	6	-	+	+	B
J-72	59	M	Small intestine	spindle	3.5	-	Very Low	-	10	+	+	+	B
1. Risk classification based on tumor size, location, and mitotic rate (Miettinen's classification, 16).
2. A: Juntendo Shizoka Hospital, B: Juntendo University Hospital

## Sheet: Sheet2
epithelioid
spindle
spindle
spindle
spindle
spindle
epithelioid
spindle
spindle
spindle
spindle
spindle
spindle
spindle
spindle
spindle
spindle
spindle
epithelioid
spindle
spindle
spindle
spindle
spindle
spindle
spindle
spindle
spindle
spindle
spindle
mixed
spindle
spindle
spindle
spindle
spindle
spindle
epithelioid
spindle
mixed
epithelioid
spindle
spindle
spindle
spindle
spindle
spindle
spindle
spindle
epithelioid
spindle
spindle
spindle
spindle
spindle
spindle
epithelioid
spindle
spindle
spindle
spindle
spindle
spindle
spindle
spindle
spindle
spindle
spindle
spindle
spindle
spindle
spindle
